# Supplementary material for: Changes in Skeletal Muscle Protein Metabolism Signaling Induced by Glutamine Supplementation and Exercise
Source: Nutrients. 2023 Nov 7;15(22):4711. doi: 10.3390/nu15224711 (PMC10674901; doi:10.3390/nu15224711)
Supplement: Supplementary file 1 [file nutrients-15-04711-s001.zip]

Archive with 2 entries (2 files):
- Supplemental data 1.pdf
- Supplemental data 2.pdf
